# Supplementary material for: Human foveal cone photoreceptor topography and its dependence on eye length
Source: eLife. 2019 Jul 26;8:e47148. doi: 10.7554/eLife.47148 (PMC6660219; doi:10.7554/eLife.47148)
Supplement: Figure 4—source data 1. [file elife-47148-fig4-data1.csv]

	20165L	20165R	20177L	20177R	10003L	20176L	10003R	20172L	20176R	20172R	20147R	20147L	20124L	20174L	20173R	20170R	20138R	20138L	20124R	20174R	20170L	20114R	20160R	20143R	20114L	20158R	20163R	20163L
RadiusInMicrons	22 ? AL < 23	22.64 mm	23 < AL ? 24	23.23 mm	23.30 mm	23.45 mm	23.5 mm	23.56 mm	23.58 mm	23.65 mm	24 ? AL < 25	24.17 mm	24.67 mm	24.80 mm	24.96 mm	25 ? AL < 26	25.26 mm	25.27 mm	25.29 mm	25.37 mm	25.66 mm	25.83 mm	25.83 mm	25.91 mm	26 ? AL < 27	26.60 mm	26.84 mm	27 ? AL
0-25	188439.4526	172141.9864	159918.8868	155335.2245	199643.9606	159409.591	188439.4526	194041.7066	156353.8161	185892.9735	173160.5781	174179.1697	156863.1119	150242.2663	177744.2404	151260.8579	140565.6457	147695.7872	143112.1248	128851.8419	146677.1956	148205.083	153807.337	153807.337	156863.1119	117647.3339	157372.4077	160937.4785
25-50	163993.2534	157202.6425	147356.2566	141923.7679	176216.353	150412.0316	170274.5684	176386.1183	145488.8386	171293.1601	160088.6521	158221.2341	138188.9319	135472.6876	167388.5588	139886.5846	132926.2085	140565.6457	134623.8612	118496.1603	139037.7583	135642.4528	143112.1248	145319.0734	146337.665	107291.6523	149732.9705	150921.3274
50-75	143213.984	140973.0824	127731.3911	122027.278	146779.0547	130889.0252	150955.2804	152177.5904	130379.7294	146269.7589	146066.0406	145964.1814	123962.6021	122332.8555	148306.9422	120804.968	122434.7146	130583.4477	119888.2355	111841.3616	126203.5037	122129.1371	127731.3911	135268.9692	124981.1937	97886.6562	135574.5467	133028.0676
75-100	121794.457	122885.8052	109644.1139	105788.017	124195.423	112263.3496	126305.3628	128706.3288	112554.3758	126814.6587	123540.6141	125286.7712	108480.0092	110007.8967	131616.5907	107097.6348	110735.4621	114082.2632	103387.051	102004.6767	107024.8783	105205.9647	108116.2265	121503.4308	108552.7658	87089.58486	118302.1428	116410.4727
100-125	105820.3533	106216.4722	95860.79061	91956.18934	107800.9481	95464.67164	110460.6041	110460.6041	98237.50443	109951.3082	105990.1185	108480.0092	95747.61376	96709.61698	116289.2118	95181.72952	99595.62661	100727.3951	92974.78098	90937.59771	94219.72631	92861.60413	93484.0768	107348.2407	93993.37261	77639.31802	101972.3404	101463.0446
125-150	93525.23201	94173.42669	84682.00463	83339.31566	94775.32175	84820.90349	97599.59856	97136.60236	85607.99703	97414.40008	89543.46471	94034.52783	84357.90729	86580.28904	103340.7514	84172.70881	90515.75673	90237.95901	81996.62668	83107.81756	82830.01984	82413.32326	84959.80235	96997.7035	83015.21832	71440.31337	90747.25483	89034.16889
150-175	83681.22054		75845.90027	73847.8936	84582.28237	75728.37046	86619.46564	85835.93362	75924.25347	87050.40826	79450.14759	83720.39714	77138.72811	78274.84955	94063.01991	74435.54262			74905.66183	74592.24902	72045.76993	72006.59333	73573.65739	88343.2361		65503.2775	81095.56485	78784.14537
175-200			69196.32513	67125.1888	76699.95018		78906.89872	77922.26014	69298.18429	79008.75788	71640.94505		71912.56949	71539.08589	85697.50962	67770.29683			68992.6068	68551.21709	65325.67691	65495.44218	67532.62545	80910.12894		59825.28208	71980.4756	71505.13283
200-225				63362.39146						70941.91158			67436.75801	65279.74042	78371.6388				64710.52745	62463.63414	60456.40944		62134.08978			58029.76466	65189.86469	64710.52745
225-250															72856.107												59587.61069	58542.21402
1. Ecc Linear	Avg	SD	1SD below	1SD above
0	160664.6414	19291.83066	141372.8108	179956.4721
25	147992.8764	16379.30246	131613.574	164372.1789
50	131656.6068	12893.386	118763.2208	144549.9928
75	114264.1546	10092.5312	104171.6234	124356.6858
100	99923.03106	8248.366954	91674.66411	108171.398
125	88657.1577	6794.546569	81862.61113	95451.70427
150	79043.69035	6561.703826	72481.98653	85605.39418
175	71754.1219	6136.438911	65617.68299	77890.56081
200	65257.27149	5275.063173	59982.20832	70532.33466
2. Ecc Angular	Avg	SD	1SD below	1SD above
0	163242.1332	20169.0719	143073.0613	183411.2051
5	142198.6575	17511.07647	124687.581	159709.7339
10	127664.5927	14619.54004	113045.0527	142284.1328
15	110707.643	12117.4054	98590.23757	122825.0484
20	96938.90818	10552.22721	86386.68096	107491.1354
25	85917.30495	9248.449516	76668.85543	95165.75447
30	76699.87697	8492.106996	68207.76997	85191.98396
35	68809.93879	7654.548553	61155.39023	76464.48734
40	63665.47022	6896.393812	56769.07641	70561.86403
3. Ecc Linear	Avg	SD	1SD below	1SD above
0	14406.14103	1766.948585	12639.19244	16173.08961
25	13296.18936	1761.760247	11534.42912	15057.94961
50	11853.26666	1642.964177	10210.30249	13496.23084
75	10302.70489	1479.149145	8823.555749	11781.85404
100	9016.886503	1308.327921	7708.558582	10325.21442
125	8006.599678	1180.610451	6825.989226	9187.210129
150	7135.455981	1120.654051	6014.80193	8256.110032
175	6625.521141	998.9071759	5626.613965	7624.428317
200	6313.824352	772.0727844	5541.751567	7085.897136
4. Ecc Angular	Avg	SD	1SD below	1SD above
0	14626.79461	1753.960336	12872.83427	16380.75495
5	13207.49541	1641.278567	11566.21684	14848.77397
10	11862.51795	1422.081812	10440.43614	13284.59976
15	10286.8141	1180.621814	9106.192285	11467.43591
20	9003.622392	990.8500334	8012.772359	9994.472425
25	7980.930011	875.8832218	7105.046789	8856.813233
30	7083.239095	805.029259	6278.209836	7888.268354
35	6393.097773	623.1456743	5769.952098	7016.243447
40	5966.007352	582.5184916	5383.48886	6548.525843
