# Supplementary material for: Human foveal cone photoreceptor topography and its dependence on eye length
Source: eLife. 2019 Jul 26;8:e47148. doi: 10.7554/eLife.47148 (PMC6660219; doi:10.7554/eLife.47148)
Supplement: Figure 4—figure supplement 1—source data 1. [file elife-47148-fig4-figsupp1-data1.csv]

	Linear Cone Density (cones/mm^2)							Angular Cone Density (cones/deg^2)
Eccentricity (microns)	Horizontal	H-1sd	H+1sd	Vertical	V-1sd	V+1sd		Eccentricity (microns)	Horizontal	H-1sd	H+1sd	Vertical	V-1sd	V+1sd
0	163115.1599	143049.0509	183181.269	163115.1599	143049.0509	183181.269		0	14624.64015	12855.04083	16394.23947	14624.64015	12855.04083	16394.23947
0.5	162175.5118	142256.2545	182094.7691	162204.5951	142239.6209	182169.5694		0.00166667	14534.26436	12781.83276	16286.69597	14539.88744	12776.4539	16303.32098
1	160984.5031	141390.564	180578.4421	161026.2786	141316.0106	180736.5466		0.00333334	14423.97591	12681.0495	16166.90232	14440.40803	12671.5488	16209.26727
1.5	160635.5921	140929.4509	180341.7332	160724.5541	140888.6626	180560.4456		0.00500001	14391.23516	12638.57602	16143.89429	14403.78115	12629.11286	16178.44944
2	160836.0181	140966.4922	180705.544	160873.835	140865.7257	180881.9442		0.00666668	14413.41159	12642.18989	16184.63329	14422.99276	12648.57196	16197.41356
2.5	160954.9913	141072.2707	180837.7119	160801.7827	141003.9167	180599.6486		0.00833335	14433.96753	12666.59607	16201.33899	14418.43568	12655.49063	16181.38072
3	160811.4291	141185.1119	180437.7462	160581.9277	140882.8984	180280.9569		0.01000002	14416.36919	12671.59575	16161.14262	14406.762	12644.46147	16169.06252
3.5	160408.3376	140833.6688	179983.0064	160373.8634	140781.2518	179966.475		0.01166669	14381.22018	12636.76277	16125.67759	14383.04113	12615.08602	16150.99624
4	160229.775	140612.6061	179846.9439	160381.4669	140858.6085	179904.3254		0.01333336	14370.07947	12594.4015	16145.75745	14370.41293	12597.50205	16143.32381
4.5	160402.5714	140674.6774	180130.4653	160217.0979	140646.9131	179787.2827		0.01500003	14368.32082	12587.63625	16149.00539	14364.95666	12597.58855	16132.32476
5	160470.3111	140800.4534	180140.1688	159906.2697	140424.9078	179387.6316		0.0166667	14375.90906	12614.71409	16137.10403	14355.91407	12592.44902	16119.37912
5.5	160155.5251	140530.5956	179780.4545	159850.0383	140351.2797	179348.797		0.01833337	14364.49385	12620.1868	16108.80089	14338.60937	12578.77416	16098.44458
6	159964.6018	140319.1421	179610.0615	159969.8577	140495.8441	179443.8714		0.02000004	14343.06695	12592.60599	16093.52791	14344.08905	12571.1585	16117.0196
6.5	159884.3058	140244.1827	179524.4288	159937.3916	140386.73	179488.0533		0.02166671	14326.58092	12568.44954	16084.71229	14342.83047	12562.08151	16123.57943
7	159843.5723	140203.9341	179483.2105	159724.8323	140048.9864	179400.6781		0.02333338	14323.52768	12559.23103	16087.82433	14325.19203	12544.37143	16106.01263
7.5	159730.1678	140176.4662	179283.8695	159455.0246	139825.896	179084.1531		0.02500005	14322.11747	12561.09142	16083.14353	14300.42938	12522.55697	16078.30178
8	159594.731	140107.6576	179081.8043	159213.5677	139752.2063	178674.9291		0.02666672	14303.28844	12559.07016	16047.50673	14281.4056	12506.67125	16056.13995
8.5	159372.5548	139764.4199	178980.6898	159195.8368	139842.4668	178549.2067		0.02833339	14276.0688	12533.85422	16018.28337	14282.31491	12511.95048	16052.67933
9	159230.5966	139535.1027	178926.0906	159068.3629	139841.4446	178295.2811		0.03000006	14260.64445	12518.33881	16002.95008	14267.90045	12499.09335	16036.70754
9.5	159060.2863	139428.9728	178691.5998	158867.0974	139652.1116	178082.0832		0.03166673	14256.33862	12505.46158	16007.21566	14249.47923	12494.64666	16004.31179
10	158956.0548	139379.049	178533.0605	158784.8494	139441.8889	178127.8099		0.0333334	14252.67352	12502.45616	16002.89089	14234.28737	12464.53819	16004.03656
10.5	158957.0767	139394.0451	178520.1084	158724.4439	139335.9355	178112.9523		0.03500007	14254.66361	12509.41491	15999.9123	14226.18315	12439.0617	16013.30461
11	159071.9914	139337.9856	178805.9972	158588.5586	139155.5291	178021.5881		0.03666674	14251.41749	12514.72924	15988.10573	14220.02125	12433.40024	16006.64227
11.5	159004.0664	139421.3515	178586.7813	158391.4938	138963.9314	177819.0561		0.03833341	14232.80416	12499.23314	15966.37518	14210.27511	12430.8835	15989.66671
12	158683.671	139324.6407	178042.7014	158172.1634	138788.9038	177555.4229		0.04000008	14223.33773	12493.60256	15953.07289	14189.3951	12431.00325	15947.78694
12.5	158348.5321	139138.7557	177558.3085	158101.675	138709.4938	177493.8563		0.04166675	14213.1795	12482.41316	15943.94585	14173.78813	12410.87681	15936.69945
13	158350.4348	139049.8762	177650.9933	157876.0157	138658.4794	177093.5519		0.04333342	14188.84631	12463.64155	15914.05106	14157.2896	12379.90424	15934.67496
13.5	158363.7824	138930.905	177796.6599	157481.9919	138309.4904	176654.4934		0.04500009	14175.83119	12457.24191	15894.42047	14166.04223	12375.44117	15956.64329
14	158153.6115	138813.5037	177493.7194	157417.0611	138341.8056	176492.3165		0.04666676	14174.87465	12454.59107	15895.15822	14147.95373	12353.74593	15942.16153
14.5	157863.6686	138554.482	177172.8552	157549.0882	138337.1472	176761.0293		0.04833343	14161.82197	12442.76465	15880.87928	14121.7966	12328.85897	15914.73423
15	157801.7943	138498.167	177105.4216	157336.4476	138148.8011	176524.0941		0.0500001	14144.36228	12431.05733	15857.66723	14099.49878	12314.34858	15884.64898
15.5	157810.9972	138556.2563	177065.7382	157093.8913	138121.336	176066.4466		0.05166677	14130.03251	12413.33144	15846.73358	14093.93424	12328.90706	15858.96143
16	157720.8321	138416.2212	177025.4431	156763.2583	137854.9322	175671.5844		0.05333344	14125.64873	12413.77596	15837.5215	14084.55457	12322.38039	15846.72874
16.5	157510.0003	138305.5676	176714.4329	156541.199	137656.3175	175426.0805		0.05500011	14113.20707	12416.42572	15809.98842	14065.99023	12303.24296	15828.73749
17	157328.8333	138273.4036	176384.263	156471.4717	137740.2653	175202.6781		0.05666678	14095.73985	12411.76005	15779.71965	14031.87602	12255.46573	15808.28631
17.5	157046.4758	138070.7576	176022.1939	156258.4249	137559.0245	174957.8253		0.05833345	14083.795	12405.61322	15761.97679	14013.39541	12235.32051	15791.47031
18	156996.8716	137984.6935	176009.0497	156003.6287	137306.5226	174700.7348		0.06000012	14083.51071	12386.57524	15780.44619	13988.1933	12228.39954	15747.98706
18.5	156935.8903	137947.2809	175924.4997	155821.0395	136903.7023	174738.3768		0.06166679	14083.75286	12384.81708	15782.68865	13977.80844	12227.31064	15728.30624
19	156799.1176	137849.0817	175749.1536	155636.2486	136725.6473	174546.8499		0.06333346	14066.63847	12379.49513	15753.78181	13959.23861	12213.97989	15704.49732
19.5	156696.8556	137773.1755	175620.5358	155581.1488	136760.3295	174401.9681		0.06500013	14053.74567	12357.30756	15750.18377	13944.46667	12192.84753	15696.08581
20	156693.1064	137856.3771	175529.8357	155348.8453	136574.7813	174122.9092		0.0666668	14039.7792	12348.11981	15731.43858	13933.53899	12183.79212	15683.28587
20.5	156673.3289	137823.6764	175522.9814	154920.5171	136205.5517	173635.4825		0.06833347	14033.04285	12347.52999	15718.5557	13908.74423	12135.97286	15681.5156
21	156587.7064	137841.7833	175333.6295	154543.1693	136011.4351	173074.9035		0.07000014	14017.76001	12338.81925	15696.70077	13895.5672	12128.24687	15662.88753
21.5	156327.6486	137693.1462	174962.1509	154396.3392	136085.9921	172706.6862		0.07166681	14011.88074	12332.98118	15690.7803	13883.92005	12141.42767	15626.41244
22	156088.6585	137423.6296	174753.6874	154363.589	136093.3623	172633.8156		0.07333348	14001.93682	12328.36497	15675.50868	13866.12861	12129.80989	15602.44733
22.5	155800.2361	137108.8425	174491.6298	154370.2389	135982.1313	172758.3465		0.07500015	13989.8133	12310.2025	15669.42411	13839.79505	12104.29628	15575.29381
23	155676.7092	136988.065	174365.3535	154265.5997	135873.397	172657.8024		0.07666682	13963.98763	12272.60817	15655.36708	13819.08961	12073.59893	15564.5803
23.5	155529.1442	136990.8151	174067.4733	153922.5922	135541.2664	172303.9179		0.07833349	13933.64193	12238.88206	15628.40181	13800.39889	12046.16891	15554.62887
24	155319.448	136942.5361	173696.3599	153509.2334	135037.7947	171980.672		0.08000016	13927.59294	12236.4014	15618.78449	13781.90452	12040.18631	15523.62273
24.5	155195.0231	136827.4215	173562.6247	153321.2998	134874.7246	171767.8751		0.08166683	13936.63332	12253.74234	15619.52429	13754.08743	12021.56059	15486.61426
25	155044.8797	136667.3314	173422.4279	153112.367	134818.0161	171406.7178		0.0833335	13923.33161	12245.9194	15600.74382	13723.74336	11990.25924	15457.22748
25.5	154973.875	136541.9902	173405.7597	152757.5499	134603.9528	170911.147		0.08500017	13891.89056	12218.87144	15564.90968	13708.19239	11971.07632	15445.30846
26	154768.2866	136508.3485	173028.2247	152451.1873	134289.3823	170612.9922		0.08666684	13868.39018	12181.86067	15554.91969	13698.23022	11960.29572	15436.16472
26.5	154572.7371	136392.2315	172753.2427	152270.1373	134236.3621	170303.9125		0.08833351	13847.72086	12159.61706	15535.82465	13679.69926	11949.54039	15409.85814
27	154435.9163	136149.9384	172721.8942	152028.1821	134040.2178	170016.1465		0.09000018	13842.97122	12145.06047	15540.88197	13657.45628	11945.61086	15369.30169
27.5	154169.7077	135728.7367	172610.6787	151748.2223	133867.0515	169629.3932		0.09166685	13835.01831	12151.78977	15518.24684	13631.48508	11922.89521	15340.07496
28	153793.8377	135500.725	172086.9503	151412.1114	133634.2479	169189.9748		0.09333352	13816.65059	12139.51782	15493.78336	13600.92819	11885.73855	15316.11783
28.5	153450.207	135361.2248	171539.1892	151012.9863	133462.4502	168563.5224		0.09500019	13798.79812	12121.53571	15476.06053	13577.90926	11871.57405	15284.24448
29	153210.0976	135275.2693	171144.9259	150718.1866	133230.586	168205.7871		0.09666686	13789.15889	12108.85346	15469.46432	13563.78723	11857.21624	15270.35821
29.5	153269.6298	135240.3638	171298.8959	150603.2685	133006.2502	168200.2868		0.09833353	13765.99827	12078.17136	15453.82518	13535.05994	11826.68606	15243.43382
30	153248.3005	135214.3745	171282.2265	150546.3599	132951.869	168140.8508		0.1000002	13743.06954	12057.70133	15428.43776	13495.77024	11786.6154	15204.92508
30.5	153032.1867	135080.2908	170984.0827	150079.5488	132647.5397	167511.5579		0.10166687	13726.72683	12054.53029	15398.92337	13454.97123	11740.26869	15169.67378
31	152647.8282	134845.2943	170450.3621	149544.0286	132186.9134	166901.1438		0.10333354	13699.35044	12023.8994	15374.80148	13435.03982	11718.82778	15151.25185
31.5	152350.3717	134585.3917	170115.3517	149328.9353	131943.2829	166714.5877		0.10500021	13676.67286	11996.6096	15356.73612	13429.16576	11726.44542	15131.88611
32	152207.1359	134517.1734	169897.0985	149139.4074	131785.8872	166492.9276		0.10666688	13670.54332	11986.85875	15354.2279	13403.31687	11701.09344	15105.5403
32.5	152106.3872	134373.1445	169839.6299	148940.2444	131677.7587	166202.7301		0.10833355	13657.06988	11986.70903	15327.43073	13359.9339	11659.15359	15060.71421
33	151878.275	134264.6539	169491.8961	148466.276	131250.9045	165681.6475		0.11000022	13633.49086	11980.06924	15286.91248	13319.39052	11617.15553	15021.62552
33.5	151661.9891	134086.62	169237.3583	147876.8457	130639.3722	165114.3193		0.11166689	13608.19206	11956.45756	15259.92656	13296.30877	11589.53411	15003.08343
34	151311.4735	133936.3697	168686.5773	147469.4222	130228.7377	164710.1066		0.11333356	13596.70064	11927.27227	15266.12901	13276.87295	11569.96156	14983.78435
34.5	151195.3936	133716.7308	168674.0564	147176.3428	129896.9474	164455.7382		0.11500023	13586.21267	11918.51717	15253.90817	13250.56951	11544.82201	14956.31701
35	150834.0684	133332.0268	168336.1099	147048.3124	129739.4866	164357.1383		0.1166669	13573.49274	11913.94232	15233.04317	13212.9077	11498.57236	14927.24304
35.5	150450.0293	133157.6947	167742.3639	146685.6241	129530.5952	163840.6529		0.11833357	13537.1398	11893.31841	15180.96119	13176.49243	11470.70386	14882.28101
36	150255.5861	133054.0864	167457.0858	146303.0386	129099.684	163506.3932		0.12000024	13496.40045	11854.16934	15138.63155	13148.26152	11451.41932	14845.10371
36.5	150107.7361	133063.0239	167152.4483	145923.6887	128745.8774	163101.4999		0.12166691	13468.57813	11818.98991	15118.16635	13130.83637	11429.56341	14832.10933
37	149898.5341	132827.7656	166969.3027	145568.6992	128470.5448	162666.8536		0.12333358	13450.92701	11797.94138	15103.91265	13107.62639	11410.08957	14805.16321
37.5	149753.8258	132606.6493	166901.0023	145337.9366	128395.5462	162280.327		0.12500025	13423.03408	11762.20471	15083.86345	13075.22154	11367.75197	14782.69111
38	149537.9155	132451.5587	166624.2722	145132.3073	128251.3077	162013.3069		0.12666692	13392.89435	11749.71108	15036.07762	13037.59674	11327.52395	14747.66953
38.5	149099.5582	131969.8569	166229.2594	144786.7217	127709.7462	161863.6973		0.12833359	13366.62455	11727.78489	15005.46421	12999.01256	11284.80828	14713.21683
39	148807.0852	131642.0664	165972.104	144371.7109	127114.7553	161628.6666		0.13000026	13346.94406	11700.8091	14993.07902	12967.77355	11257.42075	14678.12634
39.5	148546.8832	131486.5006	165607.2658	144089.2528	126876.1354	161302.3702		0.13166693	13338.75998	11689.89626	14987.6237	12941.03522	11242.44416	14639.62627
40	148322.9136	131341.812	165304.0152	143842.6715	126745.7067	160939.6363		0.1333336	13324.88821	11680.29086	14969.48557	12915.14258	11209.69318	14620.59198
40.5	148140.5077	131220.8395	165060.1758	143536.0881	126572.4519	160499.7242		0.13500027	13312.67676	11679.45477	14945.89875	12882.5197	11171.29252	14593.74689
41	148000.0592	131020.5281	164979.5903	143122.9908	126169.5081	160076.4734		0.13666694	13292.68861	11666.54322	14918.834	12858.77696	11159.61983	14557.93409
41.5	147690.1717	130646.3636	164733.9797	142691.7378	125825.7978	159557.6777		0.13833361	13269.09356	11642.06991	14896.1172	12826.58545	11122.43514	14530.73575
42	147459.1504	130461.5741	164456.7268	142225.5973	125423.8752	159027.3194		0.14000028	13228.46535	11605.5776	14851.35309	12798.7407	11082.06886	14515.41254
42.5	147228.7804	130374.5859	164082.9749	141938.5412	125112.3924	158764.69		0.14166695	13217.11461	11596.28761	14837.94161	12762.00511	11043.85374	14480.15648
43	146889.3944	130138.2166	163640.5722	141775.1831	124860.7145	158689.6516		0.14333362	13208.89018	11584.08879	14833.69158	12732.56327	11013.80563	14451.32091
43.5	146669.975	129872.1336	163467.8165	141500.4449	124583.568	158417.3219		0.14500029	13183.0702	11559.48965	14806.65074	12704.75694	10999.96172	14409.55216
44	146432.0668	129643.446	163220.6875	141195.6912	124334.5973	158056.7852		0.14666696	13144.66928	11531.71737	14757.6212	12691.78244	10990.7287	14392.83617
44.5	146086.5851	129450.4255	162722.7446	140754.7624	124033.2083	157476.3165		0.14833363	13121.82528	11511.33194	14732.31863	12671.63773	10964.66532	14378.61014
45	145694.1902	129227.8245	162160.5558	140335.2771	123781.8445	156888.7097		0.1500003	13105.19949	11493.50395	14716.89504	12637.46167	10943.467	14331.45634
45.5	145404.384	128915.2261	161893.5418	140163.1367	123784.1985	156542.075		0.15166697	13078.16983	11472.30258	14684.03708	12585.67291	10892.96103	14278.38479
46	145181.0496	128652.4449	161709.6542	139717.5638	123287.493	156147.6346		0.15333364	13050.55548	11446.77418	14654.33679	12554.15457	10861.6266	14246.68253
46.5	144970.7599	128469.2328	161472.287	139271.4907	122808.5128	155734.4686		0.15500031	13028.73142	11420.99174	14636.47109	12518.24113	10817.97875	14218.50351
47	144622.3024	128213.3499	161031.2548	138988.0191	122514.0126	155462.0257		0.15666698	13003.1286	11410.31111	14595.94609	12499.35043	10803.85528	14194.84558
47.5	144355.0184	127993.8036	160716.2332	138611.4852	122143.1907	155079.7797		0.15833365	12965.31803	11364.34904	14566.28702	12474.63412	10796.93611	14152.33212
48	144166.963	127792.5123	160541.4137	138152.0441	121814.4743	154489.6138		0.16000032	12928.04431	11329.35414	14526.73448	12436.50399	10768.7053	14104.30267
48.5	143653.3686	127401.1512	159905.5861	137700.9355	121480.9915	153920.8796		0.16166699	12903.60358	11307.6881	14499.51906	12407.19635	10738.70275	14075.68995
49	143057.5393	127058.6721	159056.4064	137589.8109	121387.0928	153792.529		0.16333366	12876.36518	11270.85121	14481.87914	12381.56851	10711.53106	14051.60596
49.5	142671.0798	126725.9871	158616.1724	137258.9542	121166.2217	153351.6868		0.16500033	12856.86348	11244.26035	14469.4666	12346.72394	10685.86008	14007.58779
50	142564.1116	126509.2043	158619.0188	136905.8142	120754.3124	153057.3161		0.166667	12842.84287	11239.12601	14446.55974	12308.58144	10649.27788	13967.88499
50.5	142537.9452	126391.5521	158684.3383	136551.4176	120381.4202	152721.415		0.16833367	12821.62912	11220.81928	14422.43895	12278.52597	10621.95941	13935.09253
51	142269.1102	126244.7409	158293.4794	136200.4953	120152.7977	152248.1929		0.17000034	12801.97579	11204.91025	14399.04133	12260.25089	10605.95143	13914.55034
51.5	141934.688	126064.6712	157804.7047	135728.6381	119744.1811	151713.0951		0.17166701	12774.02526	11188.9927	14359.05783	12217.44932	10574.08814	13860.81051
52	141701.1723	125970.8362	157431.5084	135205.85	119213.5217	151198.1782		0.17333368	12750.84102	11156.6834	14344.99864	12178.99393	10536.52725	13821.46061
52.5	141361.6443	125646.1559	157077.1326	134895.9248	118881.3109	150910.5387		0.17500035	12724.22106	11117.40097	14331.04116	12141.1122	10500.11032	13782.11409
53	141215.6908	125430.5321	157000.8494	134645.5902	118775.6439	150515.5366		0.17666702	12696.04966	11093.73224	14298.36708	12107.83639	10473.91607	13741.75671
53.5	140935.9426	125156.8541	156715.0311	134211.3153	118462.0363	149960.5943		0.17833369	12668.25705	11080.04119	14256.47292	12093.09862	10472.39272	13713.80451
54	140449.7028	124664.547	156234.8585	133802.5423	117998.8265	149606.2582		0.18000036	12642.21276	11065.76245	14218.66308	12045.74252	10412.42771	13679.05732
54.5	140268.0367	124503.5559	156032.5174	133488.6728	117643.3852	149333.9605		0.18166703	12618.96466	11052.27879	14185.65052	12006.10953	10376.28462	13635.93444
55	140016.9092	124336.5377	155697.2808	133125	117277.6328	148972.3673		0.1833337	12591.55256	11016.03352	14167.0716	11970.23067	10343.77307	13596.68827
55.5	139766.6959	124145.4415	155387.9502	132862.7095	117185.2238	148540.1952		0.18500037	12565.69364	10979.82205	14151.56522	11931.59183	10311.88069	13551.30297
56	139626.9836	124006.5895	155247.3777	132479.8639	117032.6454	147927.0824		0.18666704	12541.21489	10956.37013	14126.05965	11904.87533	10290.95048	13518.80018
56.5	139432.7791	123809.9417	155055.6165	132002.0471	116531.6743	147472.4199		0.18833371	12528.09966	10938.92259	14117.27674	11871.9671	10257.11105	13486.82316
57	139060.0069	123500.0062	154620.0076	131605.6943	116007.5308	147203.8578		0.19000038	12503.57979	10922.11368	14085.04591	11832.96778	10223.55391	13442.38165
57.5	138703.8039	123295.8548	154111.753	131284.1267	115708.852	146859.4013		0.19166705	12480.24704	10905.94812	14054.54595	11796.5292	10194.60017	13398.45824
58	138332.4721	123015.8923	153649.052	130943.8881	115343.4502	146544.3261		0.19333372	12464.3247	10883.08027	14045.56914	11758.63395	10164.00887	13353.25903
58.5	138076.0193	122710.8447	153441.1939	130562.3982	115144.3987	145980.3976		0.19500039	12447.03349	10855.75975	14038.30722	11722.37673	10128.58189	13316.17157
59	137918.8227	122478.6556	153358.9898	130080.2359	114689.0942	145471.3776		0.19666706	12418.40782	10830.79318	14006.02246	11685.80384	10096.50408	13275.10361
59.5	137665.8762	122410.1187	152921.6338	129671.0504	114309.7356	145032.3653		0.19833373	12383.87324	10821.09277	13946.65371	11647.3517	10065.55804	13229.14536
60	137282.4066	122201.7116	152363.1015	129407.0386	114062.1772	144751.8999		0.2000004	12352.17076	10789.99327	13914.34825	11611.58813	10033.65326	13189.52301
60.5	136886.9945	121896.6125	151877.3765	129126.9213	113701.5364	144552.3063		0.20166707	12324.56736	10739.88472	13909.25	11594.11394	10021.72084	13166.50705
61	136534.7372	121610.7757	151458.6986	128767.1187	113259.8014	144274.436		0.20333374	12311.8905	10728.85299	13894.928	11578.21267	10014.64785	13141.77749
61.5	136198.1501	121191.21	151205.0902	128397.539	112914.484	143880.594		0.20500041	12290.01743	10725.16814	13854.86672	11561.13545	9999.152412	13123.11848
62	135894.6106	120844.8829	150944.3383	127988.9974	112626.0384	143351.9564		0.20666708	12263.44354	10704.42964	13822.45743	11522.89568	9966.306673	13079.48468
62.5	135544.5908	120550.1373	150539.0442	127532.3518	112353.6855	142711.0181		0.20833375	12233.39716	10674.73878	13792.05554	11487.57102	9940.344406	13034.79764
63	135355.5248	120423.8913	150287.1584	127185.513	111986.8641	142384.1618		0.21000042	12201.52083	10647.11477	13755.9269	11450.19598	9901.017844	12999.37412
63.5	135071.8629	120171.1146	149972.6111	126713.4187	111390.0582	142036.7792		0.21166709	12181.30324	10621.35071	13741.25577	11405.95823	9851.082204	12960.83425
64	134849.9798	120083.4188	149616.5408	126387.9813	111129.0419	141646.9206		0.21333376	12144.67062	10589.83477	13699.50646	11357.44566	9788.729877	12926.16145
64.5	134689.7233	120022.2566	149357.19	125979.4739	110782.0234	141176.9244		0.21500043	12108.1764	10554.86207	13661.49074	11328.57771	9764.193783	12892.96164
65	134332.2343	119629.5627	149034.9058	125541.1497	110476.8062	140605.4931		0.2166671	12076.70346	10529.18464	13624.22228	11310.07962	9760.235601	12859.92363
65.5	133802.1946	119125.0215	148479.3677	125228.9564	110295.6613	140162.2516		0.21833377	12053.47257	10519.9454	13586.99974	11280.81079	9742.971779	12818.6498
66	133493.2052	118907.8931	148078.5173	125039.8574	110230.7211	139848.9937		0.22000044	12031.49142	10498.58075	13564.40209	11257.003	9728.992993	12785.01301
66.5	133176.166	118657.2776	147695.0544	124801.0426	109937.6266	139664.4585		0.22166711	12001.51261	10466.35876	13536.66647	11231.80002	9707.790686	12755.80935
67	132971.1466	118571.7878	147370.5055	124305.4988	109492.8078	139118.1898		0.22333378	11967.40045	10430.69901	13504.10189	11203.12768	9675.229484	12731.02587
67.5	132775.1961	118512.1831	147038.2091	123632.8079	108934.6332	138330.9827		0.22500045	11940.32539	10401.0297	13479.62109	11170.48301	9640.367176	12700.59885
68	132567.522	118315.1268	146819.9172	123189.8094	108565.4772	137814.1417		0.22666712	11914.72647	10384.02149	13445.43146	11119.50881	9596.636195	12642.38143
68.5	132160.0731	117844.3499	146475.7964	122976.0803	108395.9968	137556.1638		0.22833379	11873.26901	10356.6844	13389.85362	11082.66461	9565.642537	12599.68668
69	131703.1426	117382.095	146024.1902	122638.7689	108062.6654	137214.8724		0.23000046	11855.11129	10342.58728	13367.63529	11056.40779	9527.092203	12585.72338
69.5	131301.5446	116899.8203	145703.269	122311.6986	107823.1523	136800.2449		0.23166713	11828.5287	10311.04247	13346.01492	11026.27637	9490.083903	12562.46883
70	131000.3155	116634.3337	145366.2972	121894.3798	107403.6913	136385.0684		0.2333338	11785.17006	10274.96578	13295.37434	10989.33737	9449.979849	12528.6949
70.5	130804.2919	116529.1734	145079.4104	121476.6455	107026.3487	135926.9424		0.23500047	11762.29542	10243.87491	13280.71592	10958.913	9431.171384	12486.65461
71	130517.3499	116421.5743	144613.1255	121170.7493	106790.6892	135550.8094		0.23666714	11744.39818	10212.36372	13276.43264	10928.94489	9397.279415	12460.61037
71.5	130178.6007	116024.493	144332.7084	120982.1953	106752.689	135211.7016		0.23833381	11712.15034	10189.56528	13234.73539	10887.33177	9371.510155	12403.15339
72	129920.447	115664.3111	144176.583	120633.1541	106548.5415	134717.7666		0.24000048	11676.46388	10174.41154	13178.51622	10849.2799	9336.210451	12362.34935
72.5	129667.0778	115323.8899	144010.2656	119977.7494	105959.8667	133995.6321		0.24166715	11654.20978	10152.50411	13155.91546	10821.38261	9315.085207	12327.68001
73	129504.987	115155.5086	143854.4655	119480.9721	105510.7107	133451.2335		0.24333382	11628.34748	10121.57504	13135.11992	10788.29513	9305.584384	12271.00587
73.5	129322.9796	115198.9957	143446.9635	119067.7592	105250.1414	132885.3771		0.24500049	11614.52242	10111.03735	13118.00749	10764.92329	9285.514257	12244.33233
74	128999.7735	114998.1238	143001.4232	118722.9179	104918.0374	132527.7984		0.24666716	11591.18252	10103.6994	13078.66564	10732.20012	9242.215901	12222.18435
74.5	128632.9911	114753.1019	142512.8802	118409.3314	104472.1642	132346.4987		0.24833383	11558.1179	10087.49531	13028.74048	10691.43129	9197.143833	12185.71875
75	128219.1657	114424.8096	142013.5219	118007.0862	104046.6787	131967.4937		0.2500005	11538.98246	10071.70232	13006.2626	10646.83694	9154.576629	12139.09725
75.5	127798.4109	113965.9229	141630.8988	117795.5248	103914.5095	131676.5401		0.25166717	11516.81995	10051.07906	12982.56085	10607.56142	9125.076942	12090.04589
76	127549.2423	113747.2281	141351.2565	117533.2011	103794.4415	131271.9607		0.25333384	11493.6566	10022.33645	12964.97675	10583.26619	9108.708977	12057.8234
76.5	127551.0816	113806.471	141295.6921	116957.3826	103446.7738	130467.9914		0.25500051	11463.11755	9978.782245	12947.45286	10565.06928	9097.550264	12032.5883
77	127398.3083	113754.245	141042.3716	116486.1205	103049.3241	129922.917		0.25666718	11431.08285	9936.434661	12925.73104	10533.40733	9070.807975	11996.00669
77.5	126898.4785	113244.3553	140552.6018	116210.5156	102691.4883	129729.543		0.25833385	11407.02746	9912.291752	12901.76317	10502.10866	9050.871126	11953.34618
78	126436.7298	112706.4021	140167.0575	115900.6273	102346.0533	129455.2012		0.26000052	11380.5591	9897.928116	12863.19008	10470.99419	9029.663032	11912.32535
78.5	126193.042	112377.6251	140008.459	115536.2421	101999.3768	129073.1074		0.26166719	11346.7588	9877.995858	12815.52173	10429.84407	8989.343072	11870.34507
79	125940.7788	112078.3603	139803.1974	115212.1188	101751.5233	128672.7144		0.26333386	11315.46696	9854.592846	12776.34107	10388.10391	8945.460912	11830.74691
79.5	125709.7578	111932.0794	139487.4361	114838.1387	101513.0465	128163.2308		0.26500053	11290.88187	9827.168871	12754.59486	10360.5789	8922.245003	11798.9128
80	125392.3615	111838.5891	138946.1339	114582.9181	101337.3855	127828.4507		0.2666672	11268.76828	9809.858147	12727.67841	10329.95572	8896.585806	11763.32564
80.5	124980.6548	111513.0327	138448.277	114301.0321	101084.7584	127517.3057		0.26833387	11229.08649	9774.747808	12683.42518	10292.37868	8859.873072	11724.88429
81	124677.5332	111238.977	138116.0894	113910.9071	100718.738	127103.0763		0.27000054	11200.96503	9750.291746	12651.63831	10249.17467	8815.564542	11682.78479
81.5	124398.3207	110999.5362	137797.1052	113564.747	100506.177	126623.317		0.27166721	11193.99074	9748.070834	12639.91064	10222.4173	8789.443992	11655.3906
82	124160.5801	110758.6736	137562.4867	113183.7694	100215.2027	126152.3362		0.27333388	11180.89136	9742.197206	12619.58552	10205.22514	8769.798468	11640.65182
82.5	123867.559	110469.1659	137265.9521	112847.6807	99929.11956	125766.2419		0.27500055	11152.66024	9716.086817	12589.23366	10182.90007	8766.510428	11599.2897
83	123364.3533	110019.3574	136709.3493	112495.9137	99679.02524	125312.8022		0.27666722	11120.87758	9688.693887	12553.06127	10146.02877	8747.967211	11544.09033
83.5	122782.2828	109528.866	136035.6995	112131.1404	99313.40082	124948.8799		0.27833389	11090.28524	9665.029848	12515.54063	10114.90707	8715.202975	11514.61116
84	122489.842	109167.2802	135812.4037	111785.7326	98928.93862	124642.5265		0.28000056	11070.50955	9648.488166	12492.53094	10083.41485	8682.012648	11484.81706
84.5	122328.4305	109095.5557	135561.3053	111412.2443	98681.56589	124142.9226		0.28166723	11047.19306	9615.332396	12479.05373	10053.30876	8654.537574	11452.07994
85	122231.991	109128.9755	135335.0066	110865.5815	98324.76333	123406.3997		0.2833339	11014.01095	9589.798443	12438.22346	10026.20513	8628.421072	11423.98918
85.5	122129.2978	109179.3205	135079.2751	110506.2757	97954.85035	123057.7011		0.28500057	10970.90117	9553.244345	12388.55799	10000.19187	8597.128247	11403.2555
86	121687.779	108733.0137	134642.5444	110438.0173	97915.50858	122960.526		0.28666724	10941.10504	9529.113222	12353.09687	9971.651191	8577.684619	11365.61776
86.5	121140.0059	108069.2462	134210.7655	110282.4627	97754.55358	122810.3717		0.28833391	10933.31246	9529.18087	12337.44404	9935.649563	8568.998691	11302.30043
87	120775.3215	107686.7923	133863.8507	109954.3628	97426.31693	122482.4088		0.29000058	10908.80663	9505.81332	12311.79994	9905.860269	8548.454583	11263.26596
87.5	120768.1295	107664.1682	133872.0909	109578.4113	97076.86945	122079.9532		0.29166725	10879.95639	9475.648913	12284.26386	9872.949507	8511.676827	11234.22219
88	120565.0709	107496.951	133633.1908	109210.7348	96898.80763	121522.6619		0.29333392	10851.93682	9447.896747	12255.97688	9841.441895	8484.807582	11198.07621
88.5	120254.1049	107182.5263	133325.6834	108994.2498	96767.9482	121220.5514		0.29500059	10816.3403	9407.460726	12225.21988	9815.671631	8471.02012	11160.32314
89	119869.3964	106852.1668	132886.626	108766.4324	96528.21937	121004.6455		0.29666726	10783.47725	9373.790976	12193.16352	9788.045648	8444.772241	11131.31906
89.5	119343.5518	106523.9308	132163.1727	108400.1982	96193.53317	120606.8633		0.29833393	10760.94689	9367.534704	12154.35907	9758.719536	8425.395497	11092.04357
90	118905.3969	106272.7977	131537.9961	108078.2301	96008.94832	120147.512		0.3000006	10741.55563	9362.146219	12120.96504	9730.49029	8404.55057	11056.43001
90.5	118789.9685	106030.3118	131549.6253	107751.7053	95821.61597	119681.7947		0.30166727	10710.38926	9334.745045	12086.03347	9700.395154	8381.333016	11019.45729
91	118650.0591	105950.5502	131349.5679	107280.6572	95308.10091	119253.2135		0.30333394	10676.94584	9288.024668	12065.86701	9650.883569	8323.678457	10978.08868
91.5	118397.9867	105666.982	131128.9915	106866.281	94867.00317	118865.5588		0.30500061	10647.65987	9237.555415	12057.76432	9619.170614	8289.097546	10949.24368
92	118003.5151	105177.2119	130829.8184	106644.5497	94780.67184	118508.4275		0.30666728	10629.09639	9210.671222	12047.52156	9596.093873	8275.349263	10916.83848
92.5	117600.6058	104845.57	130355.6415	106478.7456	94668.59187	118288.8994		0.30833395	10604.05827	9210.591952	11997.52459	9581.328876	8264.424371	10898.23338
93	117268.7535	104565.7549	129971.7521	106206.3716	94418.38051	117994.3626		0.31000062	10573.43074	9204.703119	11942.15835	9561.523099	8251.544652	10871.50155
93.5	116987.2613	104425.9892	129548.5334	105874.8443	94251.284	117498.4046		0.31166729	10543.57263	9173.302173	11913.84309	9524.542557	8227.5285	10821.55661
94	116677.4872	104189.2685	129165.706	105521.9306	93922.01341	117121.8477		0.31333396	10521.17009	9144.806932	11897.53325	9488.132438	8205.60961	10770.65527
94.5	116312.5014	103786.7466	128838.2562	105169.2116	93466.97044	116871.4529		0.31500063	10496.91749	9116.715125	11877.11986	9462.63209	8178.081163	10747.18302
95	115996.5902	103404.9455	128588.235	104841.7047	93177.79529	116505.6142		0.3166673	10469.98131	9082.051282	11857.91134	9438.089636	8157.311774	10718.8675
95.5	115802.2094	103225.9351	128378.4838	104536.9443	93023.66744	116050.2211		0.31833397	10450.50335	9058.033601	11842.97311	9423.808549	8148.413141	10699.20396
96	115568.3568	103066.2925	128070.4211	104229.5263	92895.13716	115563.9154		0.32000064	10431.1782	9041.494	11820.86239	9418.33714	8145.790112	10690.88417
96.5	115154.9956	102704.6959	127605.2954	103941.4954	92698.20109	115184.7897		0.32166731	10400.44132	9015.245325	11785.63732	9403.725389	8134.945706	10672.50507
97	114836.2295	102391.8266	127280.6323	103746.4244	92382.57887	115110.2698		0.32333398	10371.06671	8982.063303	11760.07012	9357.138148	8092.753217	10621.52308
97.5	114728.4826	102188.6532	127268.312	103380.1931	92023.66318	114736.7231		0.32500065	10342.70412	8955.231508	11730.17673	9314.876036	8054.045749	10575.70632
98	114548.7562	101904.7399	127192.7724	102992.6904	91668.47489	114316.906		0.32666732	10320.62989	8941.745393	11699.51439	9283.970254	8037.404449	10530.53606
98.5	114232.2757	101762.1546	126702.3967	102772.835	91584.77494	113960.8951		0.32833399	10300.88081	8935.060743	11666.70087	9250.497952	8000.672815	10500.32309
99	113968.0907	101656.3835	126279.7979	102601.1051	91511.81608	113690.3942		0.33000066	10285.62088	8915.647676	11655.59409	9217.651999	7963.244931	10472.05907
99.5	113749.471	101550.4738	125948.4683	102278.5601	91249.56054	113307.5597		0.33166733	10270.47496	8903.090231	11637.85969	9190.629695	7946.541395	10434.71799
100	113538.6301	101280.7043	125796.5558	102047.6814	90939.77977	113155.583		0.333334	10237.56458	8876.617903	11598.51125	9162.87419	7935.490615	10390.25776
100.5	113308.1319	100836.8402	125779.4235	101842.8122	90637.0217	113048.6026		0.33500067	10192.02256	8833.79414	11550.25098	9139.392489	7918.786497	10359.99848
101	113044.2394	100617.013	125471.4658	101491.9332	90378.28069	112605.5857		0.33666734	10163.23126	8790.711957	11535.75056	9124.553555	7900.594202	10348.51291
101.5	112502.6611	100266.655	124738.6672	101142.828	90165.90777	112119.7482		0.33833401	10150.4969	8766.451506	11534.5423	9104.204636	7883.994848	10324.41442
102	112243.8311	100003.2181	124484.4441	100929.4693	90061.71242	111797.2261		0.34000068	10132.86597	8761.430656	11504.30129	9076.870219	7858.472595	10295.26784
102.5	112102.1386	99863.61241	124340.6649	100708.3369	89848.24835	111568.4255		0.34166735	10111.37631	8736.712094	11486.04053	9060.738992	7850.205928	10271.27206
103	111926.1731	99787.39892	124064.9472	100496.8881	89566.42778	111427.3483		0.34333402	10079.48378	8701.526771	11457.44079	9036.572632	7833.291921	10239.85334
103.5	111727.4027	99496.51769	123958.2877	100145.5581	89256.34381	111034.7723		0.34500069	10059.11279	8687.702594	11430.52298	8997.273984	7799.411756	10195.13621
104	111412.6315	99083.29718	123741.9659	99827.86761	89029.25449	110626.4807		0.34666736	10036.14645	8663.26592	11409.02697	8957.032368	7763.620808	10150.44393
104.5	111012.5452	98676.39259	123348.6978	99544.47303	88792.41058	110296.5355		0.34833403	10010.33094	8639.005195	11381.65669	8932.894129	7736.065101	10129.72316
105	110606.0406	98435.88667	122776.1945	99421.8931	88688.26921	110155.517		0.3500007	9990.433218	8616.691736	11364.1747	8914.951417	7719.056216	10110.84662
105.5	110436.0123	98501.86101	122370.1636	99130.93237	88467.8173	109794.0474		0.35166737	9957.400932	8589.889223	11324.91264	8896.013413	7707.965478	10084.06135
106	110271.5663	98357.0022	122186.1304	98798.97261	88215.75011	109382.1951		0.35333404	9935.053797	8565.038206	11305.06939	8867.759497	7686.766786	10048.75221
106.5	110179.3	98149.68751	122208.9126	98585.16012	88126.42511	109043.8951		0.35500071	9913.587291	8542.260176	11284.91441	8844.094803	7676.799504	10011.3901
107	109846.5308	97728.21682	121964.8448	98354.416	87917.47725	108791.3547		0.35666738	9896.317526	8529.819024	11262.81603	8828.240907	7667.78126	9988.700554
107.5	109501.5679	97340.31452	121662.8213	98255.53099	87709.80617	108801.2558		0.35833405	9883.177142	8528.506668	11237.84762	8802.2438	7649.437905	9955.049695
108	109265.0447	97053.24521	121476.8441	98070.81517	87446.07199	108695.5583		0.36000072	9859.130959	8522.303207	11195.95871	8780.522531	7616.669462	9944.375599
108.5	109056.4938	96909.82825	121203.1594	97735.64282	87202.49927	108268.7864		0.36166739	9821.29174	8492.594391	11149.98909	8760.298895	7602.361781	9918.236009
109	108826.3848	96615.20861	121037.5609	97293.61683	86853.36176	107733.8719		0.36333406	9792.440859	8467.575662	11117.30606	8738.445195	7589.727564	9887.162826
109.5	108528.5258	96426.32078	120630.7309	96808.17616	86405.38341	107210.9689		0.36500073	9773.362663	8442.405837	11104.31949	8720.24028	7580.005903	9860.474658
110	108125.8094	96168.67466	120082.9442	96468.35986	86165.60902	106771.1107		0.3666674	9754.497265	8416.693622	11092.30091	8696.767059	7559.363759	9834.170358
110.5	107733.8265	95726.11874	119741.5343	96258.51757	86074.75521	106442.2799		0.36833407	9714.386485	8371.548512	11057.22446	8687.411192	7539.713205	9835.109179
111	107491.9193	95486.44787	119497.3908	96079.88602	85933.47291	106226.2991		0.37000074	9684.544822	8337.321622	11031.76802	8663.110837	7518.517352	9807.704322
111.5	107311.8752	95583.32464	119040.4257	95884.71974	85736.59535	106032.8441		0.37166741	9671.251261	8340.568417	11001.9341	8623.11972	7495.022048	9751.217392
112	107030.4486	95333.11699	118727.7802	95723.82243	85652.95203	105794.6928		0.37333408	9647.333558	8333.941715	10960.7254	8594.206092	7476.342206	9712.069978
112.5	106706.403	94953.69533	118459.1107	95495.9079	85418.4385	105573.3773		0.37500075	9621.991939	8315.496496	10928.48738	8580.255807	7464.11407	9696.397545
113	106471.258	94707.52205	118234.994	95148.95335	85150.29598	105147.6107		0.37666742	9600.556778	8291.767265	10909.34629	8559.461921	7451.219003	9667.704839
113.5	106279.8174	94510.31102	118049.3237	94854.21479	84988.5161	104719.9135		0.37833409	9573.904764	8254.571383	10893.23814	8538.761581	7427.364243	9650.158918
114	106022.3211	94186.91854	117857.7236	94853.98174	85142.91139	104565.0521		0.38000076	9547.270717	8223.68774	10870.85369	8510.25747	7410.204426	9610.310515
114.5	105874.5252	94141.28455	117607.7658	94798.29445	85084.58373	104512.0052		0.38166743	9526.894812	8203.575583	10850.21404	8494.876636	7402.385492	9587.367781
115	105811.7789	94000.25557	117623.3021	94465.12902	84771.91535	104158.3427		0.3833341	9506.226643	8185.124793	10827.32849	8477.771982	7388.140628	9567.403336
115.5	105554.9269	93744.79386	117365.06	94173.708	84501.94185	103845.4742		0.38500077	9488.071425	8177.402663	10798.74019	8459.548029	7379.412745	9539.683314
116	105161.8678	93449.10763	116874.628	93861.93273	84339.94265	103383.9228		0.38666744	9467.42009	8169.42764	10765.41254	8433.745836	7366.03027	9501.461402
116.5	104745.294	93026.93644	116463.6516	93590.32419	84065.81756	103114.8308		0.38833411	9433.385834	8132.655427	10734.11624	8404.092292	7349.284372	9458.900212
117	104405.5113	92644.68849	116166.334	93450.21279	83809.81111	103090.6145		0.39000078	9411.154925	8106.092843	10716.21701	8377.641225	7328.852885	9426.429564
117.5	104049.8586	92399.75466	115699.9625	93263.38741	83769.77463	102757.0002		0.39166745	9392.480069	8086.113426	10698.84671	8358.983921	7305.530263	9412.437579
118	103811.7537	92223.51091	115399.9965	92953.84196	83509.98416	102397.6998		0.39333412	9365.246579	8067.026167	10663.46699	8338.315025	7283.423842	9393.206208
118.5	103718.6677	92138.02673	115299.3087	92642.93329	83179.81102	102106.0555		0.39500079	9346.716107	8056.810227	10636.62199	8318.216726	7272.949872	9363.483579
119	103603.2191	92079.99479	115126.4434	92282.18855	82848.53425	101715.8429		0.39666746	9337.926945	8059.211826	10616.64207	8293.856894	7250.090034	9337.623754
119.5	103323.8254	91855.43428	114792.2165	91990.16065	82650.202	101330.1193		0.39833413	9317.621483	8036.353405	10598.88956	8272.168353	7232.647099	9311.689606
120	103012.6455	91578.95715	114446.3338	91781.4234	82529.64569	101033.2011		0.4000008	9286.255595	8012.389667	10560.12152	8263.202774	7237.544112	9288.861436
120.5	102821.7925	91360.88976	114282.6953	91574.47575	82400.98533	100747.9662		0.40166747	9261.411081	7985.742196	10537.07997	8239.992999	7217.933882	9262.052115
121	102559.5598	91056.09578	114063.0238	91444.8724	82237.45592	100652.2889		0.40333414	9243.820744	7960.965452	10526.67604	8202.008848	7177.970824	9226.046871
121.5	102246.0846	90801.38044	113690.7889	91282.65721	81963.47865	100601.8358		0.40500081	9212.336456	7927.851581	10496.82133	8170.522821	7151.628896	9189.416747
122	101916.5772	90543.21006	113289.9443	91027.33985	81817.05227	100237.6274		0.40666748	9186.158429	7913.985687	10458.33117	8161.370049	7138.456621	9184.283478
122.5	101587.6515	90248.11717	112927.1857	90797.25236	81569.67954	100024.8252		0.40833415	9163.255383	7906.208562	10420.3022	8139.834981	7119.072894	9160.597068
123	101385.4506	90074.23074	112696.6705	90595.10656	81264.53571	99925.67742		0.41000082	9139.51577	7886.733797	10392.29774	8122.636823	7102.116253	9143.157394
123.5	101298.6791	90106.59084	112490.7674	90394.74362	81154.63354	99634.8537		0.41166749	9103.636251	7858.448669	10348.82383	8114.26412	7111.684241	9116.844
124	101099.6858	89897.80806	112301.5635	90061.27336	80837.13098	99285.41574		0.41333416	9089.21452	7834.099168	10344.32987	8091.662346	7101.792181	9081.532511
124.5	100842.3479	89653.59554	112031.1003	89760.05211	80493.72603	99026.3782		0.41500083	9082.491396	7822.930951	10342.05184	8064.923665	7082.112947	9047.734383
125	100498.9191	89255.37423	111742.464	89506.78955	80234.41548	98779.16362		0.4166675	9059.024542	7808.843148	10309.20594	8034.04187	7049.596374	9018.487366
125.5	100171.356	88852.13971	111490.5722	89271.06812	80092.09411	98450.04213		0.41833417	9035.768354	7787.179057	10284.35765	8013.100358	7024.123542	9002.077175
126	99880.76014	88554.08485	111207.4354	89100.60943	79998.67146	98202.54741		0.42000084	9001.979422	7757.525654	10246.43319	7989.891463	7000.494	8979.288925
126.5	99754.0119	88526.9924	110981.0314	88954.34055	79916.05115	97992.62995		0.42166751	8974.626564	7729.578327	10219.6748	7974.439169	6998.62258	8950.255758
127	99562.51247	88323.47484	110801.5501	88723.09732	79767.9149	97678.27974		0.42333418	8953.643159	7694.691011	10212.59531	7965.165326	6994.315209	8936.015444
127.5	99347.585	88225.8254	110469.3446	88439.74455	79532.24742	97347.24167		0.42500085	8941.809007	7673.656919	10209.9611	7948.820872	6976.179211	8921.462533
128	98978.04038	87839.02028	110117.0605	88216.7531	79264.03423	97169.47196		0.42666752	8928.476089	7674.912926	10182.03925	7926.3949	6954.15909	8898.63071
128.5	98580.41993	87417.15491	109743.685	88062.93593	79055.76497	97070.10689		0.42833419	8894.603026	7657.423067	10131.78299	7909.929583	6940.580549	8879.278617
129	98296.27454	87156.05421	109436.4949	87927.74867	78895.10227	96960.39508		0.43000086	8865.210957	7632.071912	10098.35	7887.394018	6916.467307	8858.320729
129.5	98152.19198	87025.37878	109279.0052	87706.41419	78695.12478	96717.7036		0.43166753	8859.426623	7622.79723	10096.05602	7864.325595	6891.485311	8837.16588
130	98009.46662	86860.4938	109158.4395	87465.48219	78409.67621	96521.28818		0.4333342	8845.056287	7603.210632	10086.90194	7852.320165	6883.53383	8821.1065
130.5	97877.64101	86817.03809	108938.2439	87162.57745	78129.87697	96195.27793		0.43500087	8820.887214	7576.532724	10065.2417	7844.746355	6870.38808	8819.10463
131	97605.32045	86698.18565	108512.4553	86911.0888	77910.50198	95911.67562		0.43666754	8784.351056	7558.294509	10010.4076	7826.117203	6854.890062	8797.344345
131.5	97397.57753	86459.80124	108335.3538	86657.49488	77781.30666	95533.6831		0.43833421	8757.081558	7545.925776	9968.23734	7795.414417	6842.892051	8747.936783
132	97166.52116	86187.07667	108145.9656	86406.17185	77709.31871	95103.02499		0.44000088	8752.153739	7541.517602	9962.789876	7772.489306	6836.3221	8708.656513
132.5	96984.55402	85910.92669	108058.1813	86175.67064	77670.82466	94680.51662		0.44166755	8742.964934	7528.692583	9957.237286	7755.825659	6825.565347	8686.085971
133	96755.01611	85723.68428	107786.3479	86114.43404	77600.01357	94628.85451		0.44333422	8720.178342	7492.980641	9947.376043	7732.027801	6796.828607	8667.226994
133.5	96470.54272	85531.07084	107410.0146	86035.79359	77479.71758	94591.86961		0.44500089	8701.732576	7479.528388	9923.936764	7713.976662	6774.089381	8653.863943
134	96231.6805	85235.20913	107228.1519	85842.12329	77447.81363	94236.43295		0.44666756	8675.372212	7462.464356	9888.280069	7705.188658	6766.903483	8643.473832
134.5	96015.38655	85124.50488	106906.2682	85550.17309	77259.12102	93841.22516		0.44833423	8656.633572	7442.610429	9870.656715	7689.760218	6749.902917	8629.61752
135	95884.50064	84915.92562	106853.0757	85241.84979	76814.50416	93669.19542		0.4500009	8632.633406	7414.979902	9850.28691	7671.367029	6739.957024	8602.777034
135.5	95640.62168	84795.40659	106485.8368	85070.1272	76574.99103	93565.26336		0.45166757	8613.076017	7409.477145	9816.674889	7659.763056	6734.686463	8584.839649
136	95424.73017	84656.45873	106193.0016	84918.29014	76406.30211	93430.27817		0.45333424	8593.141794	7395.910493	9790.373096	7650.009728	6717.4497	8582.569756
136.5	95232.62649	84480.30483	105984.9481	84621.41354	76111.20291	93131.62417		0.45500091	8563.851839	7366.976537	9760.72714	7632.994482	6709.496573	8556.492391
137	94978.25273	84108.66714	105847.8383	84396.37841	75924.55924	92868.19759		0.45666758	8531.757439	7332.457549	9731.057329	7595.788344	6682.887137	8508.68955
137.5	94666.17857	83799.19724	105533.1599	84270.60247	75853.90635	92687.2986		0.45833425	8511.784454	7314.319814	9709.249095	7573.086722	6659.500462	8486.672982
138	94458.28722	83611.87942	105304.695	84196.69224	75759.879	92633.50548		0.46000092	8507.761566	7322.081969	9693.441164	7570.808299	6649.654682	8491.961916
138.5	94300.58541	83526.45114	105074.7197	84024.35159	75527.32364	92521.37953		0.46166759	8499.850279	7325.529782	9674.170776	7553.399156	6630.43424	8476.364072
139	94133.4068	83494.8917	104771.9219	83780.00126	75433.10203	92126.90049		0.46333426	8483.568683	7306.462109	9660.675257	7539.085615	6626.57881	8451.592421
139.5	93814.6268	83266.67086	104362.5827	83520.00221	75336.01059	91703.99382		0.46500093	8461.440607	7283.543605	9639.33761	7524.379607	6618.473011	8430.286203
140	93559.32993	83045.28874	104073.3711	83237.92299	75163.53204	91312.31395		0.4666676	8431.135364	7252.390572	9609.880156	7495.282234	6591.606887	8398.95758
140.5	93407.51845	82778.76139	104036.2755	83086.97497	74987.95018	91185.99977		0.46833427	8407.513385	7230.254547	9584.772223	7461.900167	6565.028072	8358.772261
141	93151.45076	82430.90059	103872.0009	83072.89963	74870.73599	91275.06327		0.47000094	8386.797939	7214.236536	9559.359343	7441.7344	6547.906319	8335.562481
141.5	93059.98102	82386.03921	103733.9228	83058.3121	74726.76214	91389.86206		0.47166761	8375.712126	7204.36475	9547.059502	7423.551715	6538.844284	8308.259146
142	92840.13484	82389.43759	103290.8321	82869.15946	74591.26422	91147.05469		0.47333428	8379.272748	7212.269123	9546.276372	7407.204789	6519.493403	8294.916175
142.5	92534.29311	82250.55209	102818.0341	82655.90205	74532.20975	90779.59435		0.47500095	8380.268973	7209.992734	9550.545212	7408.162452	6520.598322	8295.726582
143	92349.05331	82117.1479	102580.9587	82441.1476	74453.28314	90429.01206		0.47666762	8360.801247	7190.318037	9531.284456	7406.604864	6527.984547	8285.22518
143.5	92312.23103	81947.20939	102677.2527	82122.31214	74159.6081	90085.01619		0.47833429	8329.3754	7163.256772	9495.494028	7379.907805	6500.088341	8259.727268
144	92197.92819	81808.58137	102587.275	81866.93337	73937.59957	89796.26717		0.48000096	8302.329677	7131.570544	9473.088809	7358.480283	6474.7532	8242.207366
144.5	92036.32535	81762.42605	102310.2247	81773.19135	73835.92601	89710.45668		0.48166763	8286.632513	7112.762597	9460.502429	7337.840973	6459.483368	8216.198579
145	91858.58113	81743.84805	101973.3142	81730.19666	73675.62822	89784.76511		0.4833343	8266.34839	7101.953555	9430.743225	7327.074014	6451.611743	8202.536286
145.5	91583.64745	81511.31338	101655.9815	81532.39174	73455.42807	89609.35541		0.48500097	8244.031805	7088.474275	9399.589335	7317.187735	6442.965027	8191.410443
146	91272.53125	81167.65219	101377.4103	81238.63107	73172.63185	89304.63028		0.48666764	8226.402538	7076.061169	9376.743908	7304.232955	6432.597802	8175.868108
146.5	90967.73394	80882.56164	101052.9062	80985.69775	72933.67109	89037.72442		0.48833431	8211.405657	7062.219341	9360.591972	7298.811626	6433.141433	8164.481818
147	90842.68259	80661.87285	101023.4923	80792.13127	72882.69935	88701.56318		0.49000098	8184.363503	7043.462424	9325.264583	7276.918626	6419.464356	8134.372896
147.5	90693.07191	80435.31931	100950.8245	80745.87995	72926.45845	88565.30144		0.49166765	8153.23232	7014.132038	9292.332603	7246.141172	6391.57521	8100.707135
148	90481.04162	80283.91869	100678.1645	80623.12716	72794.91569	88451.33862		0.49333432	8128.599867	6977.076335	9280.123398	7221.735212	6365.900079	8077.570344
148.5	90249.22068	80173.10278	100325.3386	80298.1632	72387.15999	88209.16642		0.49500099	8117.399179	6964.513906	9270.284451	7212.74786	6350.027521	8075.468198
149	89988.44693	79935.33354	100041.5603	80093.65622	72173.89914	88013.41331		0.49666766	8101.011113	6967.168399	9234.853826	7192.002333	6329.187551	8054.817114
149.5	89849.43019	79773.86947	99924.99091	79937.60242	71990.77616	87884.42868		0.49833433	8085.687156	6964.239064	9207.135249	7177.090027	6322.67192	8031.508135
150	89770.15131	79619.4663	99920.83633	79768.64683	71948.33922	87588.95443		0.500001	8076.253134	6942.529648	9209.976619	7174.720519	6333.776552	8015.664486
