# Supplementary material for: Human foveal cone photoreceptor topography and its dependence on eye length
Source: eLife. 2019 Jul 26;8:e47148. doi: 10.7554/eLife.47148 (PMC6660219; doi:10.7554/eLife.47148)
Supplement: Figure 4—figure supplement 2—source data 1. [file elife-47148-fig4-figsupp2-data1.csv]

Figure 4 Supp 1 A
Eccentricity (microns)	Average Linear Cone Density (cones/mm^2)	1SD below	1SD above
0-25	160664.64	141372.81	179956.47
25-50	147992.88	131613.57	164372.18
50-75	131656.61	118763.22	144549.99
75-100	114264.15	104171.62	124356.69
100-125	99923.03	91674.66	108171.40
125-150	88657.16	81862.61	95451.70
150-175	79043.69	72481.99	85605.39
175-200	71754.12	65617.68	77890.56
200-225	65257.27	59982.21	70532.33
Figure 4 Supp 1 B
Eccentricity (minutes)	Average Linear Cone Density (cones/mm^2)	1SD below	1SD above
0-5	163242.13	143073.06	183411.21
5-10	142198.66	124687.58	159709.73
10-15	127664.59	113045.05	142284.13
15-20	110707.64	98590.24	122825.05
20-25	96938.91	86386.68	107491.14
25-30	85917.30	76668.86	95165.75
30-35	76699.88	68207.77	85191.98
35-40	68809.94	61155.39	76464.49
40-45	63665.47	56769.08	70561.86
Figure 4 Supp 1 C
Eccentricity (microns)	Average Angular Cone Density (cones/deg^2)	1SD below	1SD above
0-25	14406.14	12639.19	16173.09
25-50	13296.19	11534.43	15057.95
50-75	11853.27	10210.30	13496.23
75-100	10302.70	8823.56	11781.85
100-125	9016.89	7708.56	10325.21
125-150	8006.60	6825.99	9187.21
150-175	7135.46	6014.80	8256.11
175-200	6625.52	5626.61	7624.43
200-225	6313.82	5541.75	7085.90
Figure 4 Supp 1 D
Eccentricity (minutes)	Average Angular Cone Density (cones/deg^2)	1SD below	1SD above
0-5	14626.79	12872.83	16380.75
5-10	13207.50	11566.22	14848.77
10-15	11862.52	10440.44	13284.60
15-20	10286.81	9106.19	11467.44
20-25	9003.62	8012.77	9994.47
25-30	7980.93	7105.05	8856.81
30-35	7083.24	6278.21	7888.27
35-40	6393.10	5769.95	7016.24
40-45	5966.01	5383.49	6548.53
