# Supplementary material for: Human foveal cone photoreceptor topography and its dependence on eye length
Source: eLife. 2019 Jul 26;8:e47148. doi: 10.7554/eLife.47148 (PMC6660219; doi:10.7554/eLife.47148)
Supplement: Figure 5—source data 1. [file elife-47148-fig5-data1.csv]

Figure 5A
Subject ID	Axial length (mm)	0-25microns * P = 0.000362	25-50 microns * P = 0.00221	50-75 microns * P = 0.00737	75-100 microns * P = 0.0200	100-125 microns * P = 0.0346	125-150 microns P = 0.05724	150-175 microns P = 0.1441	175-200 microns P = 0.1746	200-225 microns P = 0.2367	225-250 microns
20165L	22.26	188439.4526	163993.2534	143213.984	121794.457	105820.3533	93525.23201	83681.22054
20165R	22.64	172141.9864	157202.6425	140973.0824	122885.8052	106216.4722	94173.42669
20177L	23.04	159918.8868	147356.2566	127731.3911	109644.1139	95860.79061	84682.00463	75845.90027	69196.32513
20177R	23.23	155335.2245	141923.7679	122027.278	105788.017	91956.18934	83339.31566	73847.8936	67125.1888	63362.39146
10003L	23.3	199643.9606	176216.353	146779.0547	124195.423	107800.9481	94775.32175	84582.28237	76699.95018
20176L	23.45	159409.591	150412.0316	130889.0252	112263.3496	95464.67164	84820.90349	75728.37046
10003R	23.5	188439.4526	170274.5684	150955.2804	126305.3628	110460.6041	97599.59856	86619.46564	78906.89872
20172L	23.56	194041.7066	176386.1183	152177.5904	128706.3288	110460.6041	97136.60236	85835.93362	77922.26014
20176R	23.58	156353.8161	145488.8386	130379.7294	112554.3758	98237.50443	85607.99703	75924.25347	69298.18429
20172R	23.65	185892.9735	171293.1601	146269.7589	126814.6587	109951.3082	97414.40008	87050.40826	79008.75788	70941.91158
20147R	24.16	173160.5781	160088.6521	146066.0406	123540.6141	105990.1185	89543.46471	79450.14759	71640.94505
20147L	24.17	174179.1697	158221.2341	145964.1814	125286.7712	108480.0092	94034.52783	83720.39714
20124L	24.67	156863.1119	138188.9319	123962.6021	108480.0092	95747.61376	84357.90729	77138.72811	71912.56949	67436.75801
20174L	24.8	150242.2663	135472.6876	122332.8555	110007.8967	96709.61698	86580.28904	78274.84955	71539.08589	65279.74042
20173R	24.96	177744.2404	167388.5588	148306.9422	131616.5907	116289.2118	103340.7514	94063.01991	85697.50962	78371.6388	72856.107
20170R	25	151260.8579	139886.5846	120804.968	107097.6348	95181.72952	84172.70881	74435.54262	67770.29683
20138R	25.26	140565.6457	132926.2085	122434.7146	110735.4621	99595.62661	90515.75673
20138L	25.28	147695.7872	140565.6457	130583.4477	114082.2632	100727.3951	90237.95901
20124R	25.29	143112.1248	134623.8612	119888.2355	103387.051	92974.78098	81996.62668	74905.66183	68992.6068	64710.52745
20174R	25.37	128851.8419	118496.1603	111841.3616	102004.6767	90937.59771	83107.81756	74592.24902	68551.21709	62463.63414
20170L	25.66	146677.1956	139037.7583	126203.5037	107024.8783	94219.72631	82830.01984	72045.76993	65325.67691	60456.40944
20114R	25.83	148205.083	135642.4528	122129.1371	105205.9647	92861.60413	82413.32326	72006.59333	65495.44218
20160R	25.83	153807.337	143112.1248	127731.3911	108116.2265	93484.0768	84959.80235	73573.65739	67532.62545	62134.08978
20143R	25.91	153807.337	145319.0734	135268.9692	121503.4308	107348.2407	96997.7035	88343.2361	80910.12894
20114L	26.16	156863.1119	146337.665	124981.1937	108552.7658	93993.37261	83015.21832
20158R	26.6	117647.3339	107291.6523	97886.6562	87089.58486	77639.31802	71440.31337	65503.2775	59825.28208	58029.76466
20163R	26.84	157372.4077	149732.9705	135574.5467	118302.1428	101972.3404	90747.25483	81095.56485	71980.4756	65189.86469	59587.61069
20163L	27.06	160937.4785	150921.3274	133028.0676	116410.4727	101463.0446	89034.16889	78784.14537	71505.13283	64710.52745	58542.21402
Figure 5B
Subject ID	Axial length (mm)	0-5 min * P = 0.00187	5-10 min * P = 0.00129	10-15 min * P = 0.000634	15-20 min * P = 0.000334	20-25 min * P = 0.000409	25-30 min * P = 0.000362	30-35 min * P = 0.000534	35-40 min * P = 0.000655	40-45 min * P = 0.00233	45-50 min
20165L	22.26	13338.45747	11520.2714	10258.23636	8859.564535	7950.107717	6983.834652	6223.203129	5738.745276
20165R	22.64	12742.58136	11321.64603	10469.08483	9245.901791	8225.127459	7246.353496	6558.16307
20177L	23.04	12192.54188	11199.41504	9937.379999	8591.092882	7563.042896	6721.315808	6001.071799	5497.339058	5082.472677
20177R	23.23	12100.86863	10939.67417	9607.356309	8322.62123	7349.138652	6662.978287	5948.183387	5384.275387	5023.154693	4725.99714
10003L	23.3	15859.47	13812.1	11835.02	10012.03	8724.237	7783.892	6886.071	6279.617	5756.541
20176L	23.45	12513.4	11489.71	10313.24	8977.43	7690.367	6808.822	6120.952	5610.403
10003R	23.5	15355.26891	13582.91946	12320.88443	10391.81738	9050.186684	8125.583276	7171.668648	6517.967877	6009.990237
20172L	23.56	15446.94	14071.84	12210.88	10548.97	8989.071	7958.905	7108.203	6426.295	5845.518
20176R	23.58	12284.22	11306.37	10313.24	9160.777	7924.643	6954.666	6230.255	5650.128	5193.02
20172R	23.65	14988.58	13582.92	11890.02	10339.43	9040.001	8113.082	7178.72	6496.577	5953.369
20147R	24.16	15538.62	14285.75	13008.43	11026.98	9452.53	8104.748	7083.521	6414.072
20147L	24.17	14896.9	13170.39	12275.05	10666.84	9304.835	8083.914	7146.987
20124L	24.67	13750.99	12482.84	11055.79	9704.268	8551.077	7563.043	6921.33	6429.35	6009.99	5676.504
20174L	24.8	13750.99	12268.94	11330.81	9959.644	8815.911	7917.235	7083.521	6487.41	5985.724
20173R	24.96	16684.53	15431.66	13668.48	12120.51	10751.23	9554.853	8582.026	7874.732	7193.654	6704.209
20170R	25	14346.86	12818.98	11275.81	9900.711	8871.933	7667.217	6921.33	6239.892
20138R	25.26	13750.99	12742.58	11844.18	10509.68	9498.367	8608.951
20138L	25.28	14759.39	13414.85	12568.4	10915.66	9554.39	8617.285
20124R	25.29	13980.17	12757.86	11349.15	9867.97	8759.888	7750.556	7013.003	6511.856	6115.145
20174R	25.37	12880.09	11306.37	10826.61	9756.653	8698.773	7875.565	7097.625	6511.856	5883.265
20170L	25.66	14713.56	13796.82	12348.39	10463.85	9162.232	7833.896	6938.96	6349.9	5880.569
20114R	25.83	14759.39	12834.25	11670	10018.58	8836.282	7700.553	6801.45	6181.833
20160R	25.83	15905.31	14316.31	12907.59	10673.39	9243.719	8288.095	7284.497	6588.251	6036.953
20143R	25.91	17142.9	15996.98	14676.89	12880.09	11377.67	10217.4	9244.894
20114L	26.16	15630.28865	14132.95895	12137.53793	10345.98076	8994.164144	7904.73409
20158R	26.6	13200.95	11749.45	10487.42	9429.248	8174.198	7525.54	6843.76	6505.745
20163R	26.84	18059.63	16592.86	14805.23	12611.62	10761.42	9479.847	8377.524	7449.979	6705.628
20163L	27.06	18976.36218	16883.15636	14759.3928	12729.48519	10786.88542	9413.175703	8314.058344	7501.927398	6781.124022
