# Supplementary material for: Human foveal cone photoreceptor topography and its dependence on eye length
Source: eLife. 2019 Jul 26;8:e47148. doi: 10.7554/eLife.47148 (PMC6660219; doi:10.7554/eLife.47148)
Supplement: Figure 6—source data 1. [file elife-47148-fig6-data1.csv]

Subject ID	Axial length (mm)	PRL Angular Cone Density	PRL Linear Cone Density
20165L	22.26	12469.909	181952.1445
20165R	22.64	11758.1381	163964.5063
20177L	23.04	11476.1895	153319.4574
20177R	23.23	11316.6363	148720.687
10003L	23.3	13960.7769	179594.4431
20176L	23.45	8812.8776	115272.9659
10003R	23.5	14868.742	186971.7576
20172L	23.56	15209.9542	193824.4957
20176R	23.58	11912.6644	153566.3749
20172R	23.65	14635.862	184920.9918
20147R	24.16	14838.568	166277.8165
20147L	24.17	13893.9588	166421.9742
20124L	24.67	13334.4981	149333.5369
20174L	24.8	11670.5915	127479.7308
20173R	24.96	15989.0879	172285.9404
20170R	25	12243.7774	131153.316
20138R	25.26	12449.1145	128529.6916
20138L	25.28	14059.5689	144505.8932
20124R	25.29	13542.7996	141033.199
20174R	25.37	11847.6159	121825.8556
20170L	25.66	14708.101	147060.3298
20114R	25.83	13787.1646	142600.738
20160R	25.83	14408.8802	140492.1156
20143R	25.91	16561.6955	148354.2018
20114L	26.16	15286.8097	155728.5876
20158R	26.6	10876.1411	97623.4633
20163R	26.84	17480.6419	154286.9359
20163L	27.06	17899.1199	154436.7004
