# Supplementary material for: Human foveal cone photoreceptor topography and its dependence on eye length
Source: eLife. 2019 Jul 26;8:e47148. doi: 10.7554/eLife.47148 (PMC6660219; doi:10.7554/eLife.47148)
Supplement: Figure 7—source data 1. [file elife-47148-fig7-data1.csv]

Subject ID	AL	BCEA (arcmin)	BCEA(microns)
20165L	22.26	44.05	838.68
20165R	22.64	1.49	29.69
20177L	23.04	51.81	1077.21
20177R	23.23	47.36	1001.09
10003L	23.30	16.93	365.56
20176L	23.45	82.54	1752.91
10003R	23.5	34.34	758.55
20172L	23.56	18.06	393.72
20176R	23.58	104.19	2245.08
20172R	23.65	18.02	396.23
20147R	24.16	52.69	1306.19
20147L	24.17	54.72	1268.91
20124L	24.67	45.15	1119.81
20174L	24.80	47.76	1214.65
20173R	24.96	15.54	400.52
20170R	25.00	179.12	4644.89
20138R	25.26	42.19	1135.08
20138L	25.28	39.57	1069.54
20124R	25.29	35.20	938.87
20174R	25.37	61.65	1665.33
20170L	25.66	64.55	1793.19
20114R	25.83	16.91	454.17
20160R	25.83	43.67	1244.11
20143R	25.91	93.52	2900.06
20114L	26.16	23.04	628.23
20158R	26.60	61.13	1891.65
20163R	26.84	70.49	2218.52
20163L	27.06	53.85	1733.67
